# Supplementary material for: MARCH8 Restricts RSV Replication by Promoting Cellular Apoptosis Through Ubiquitin-Mediated Proteolysis of Viral SH Protein
Source: Viruses. 2024 Dec 18;16(12):1935. doi: 10.3390/v16121935 (PMC11680241; doi:10.3390/v16121935)
Supplement: Supplementary file 1 [file viruses-16-01935-s001.zip]

Archive with 1 entries (1 files):
- viruses-3344722-supplementary.pdf
